# Supplementary material for: Sodium Energetic Cycle in the Natronophilic Bacterium Thioalkalivibrio versutus
Source: Int J Mol Sci. 2022 Feb 10;23(4):1965. doi: 10.3390/ijms23041965 (PMC8874543; doi:10.3390/ijms23041965)
Supplement: Supplementary file 1 [file ijms-23-01965-s001.zip]

Archive with 1 entries (1 files):
- ijms-1561468-supplementary.pdf
